# Supplementary material for: Fabrication of Fluorinated Magnetic Covalent Organic Frameworks for the Extraction of Fluoroquinolone Residues Coupled with HPLC Detection
Source: Molecules. 2026 Mar 19;31(6):1025. doi: 10.3390/molecules31061025 (PMC13029347; doi:10.3390/molecules31061025)
Supplement: Supplementary file 1 [file molecules-31-01025-s001.zip]

Archive with 1 entries (1 files):
- molecules-4162955-supplementary.pdf
